# Supplementary material for: Microgravity Effect on Pancreatic Islets
Source: Cells. 2024 Sep 21;13(18):1588. doi: 10.3390/cells13181588 (PMC11430520; doi:10.3390/cells13181588)
Supplement: Supplementary file 1 [file cells-13-01588-s001.zip]

Archive with 1 entries (1 files):
- cells-3146432-supplementary.pdf
